# Supplementary material for: Power Outage: A Simulation Case for Anesthesiology Residents
Source: MedEdPORTAL. 2025 May 6;21:11523. doi: 10.15766/mep_2374-8265.11523 (PMC12052912; doi:10.15766/mep_2374-8265.11523)
Supplement: Supplementary file 1 — Simulation Case.docxSimulation Case Equipment.docxDebriefing Materials.pptxPostsimulation Survey.docx [file mep_2374-8265.11523-s001.zip]

Archive with 5 entries (5 files):
- B. Simulation Case Equipment.docx
- C. Debriefing Materials.pptx
- D. Postsimulation Survey.docx
- A. Simulation Case.docx
- _Educational Summary Report_11523.pdf
